# Supplementary material for: Differential Nutrient Contents and Free Amino Acid Levels in Asymptomatic and Symptomatic Leaves of Huanglongbing-Affected Grapefruit Trees
Source: Plants (Basel). 2025 Sep 3;14(17):2756. doi: 10.3390/plants14172756 (PMC12430224; doi:10.3390/plants14172756)
Supplement: Supplementary file 1 [file plants-14-02756-s001.zip]

Archive with 1 entries (1 files):
- plants-3760486-supplementary.pdf
